# Supplementary material for: Regulation of localization and function of the transcriptional co-activator YAP by angiomotin
Source: eLife. 2017 May 3;6:e23966. doi: 10.7554/eLife.23966 (PMC5415356; doi:10.7554/eLife.23966)
Supplement: Figure 6—source data 1. — DOI: http://dx.doi.org/10.7554/eLife.23966.016 [file elife-23966-fig6-data1.xls]

## Sheet: 293-shAmot cells
Initial = 40x103 cells/well
								0	24	48	72	96		0	24	48	72	96		0	24	48	72	96
		0	24	48	72	96		40	66	90.5	142	229		40	74.6	121.5	173.5	251.5		40	43	42	51.5	68.5
	293+empty vector	40	50	73	76.5	85.5	293+Amot130	40	53	93	134.5	249	293+S176A	40	63.2	123	153.5	277	293+S176E	40	52	45.5	46	80
		40	52	68.5	90	104.5		40	78	94	130	256.5		40	71.4	124	190.5	260.5		40	36	49.5	52.5	63
		40	63	60.5	82	96.5		40	57	87	128	256		40	86.2	121	191	269.5		40	41	36.5	39.5	81
		40	56	66	86.5	102		40	62	95.5	127	251		40	73.1	111.5	170.5	270		40	35	49.5	56	73.5
		40	48.2	87	90.5	107		40	51.2	87.5	129	253		40	82.1	115.5	166	276		40	61	43.5	65.5	75.5
		40	51.9	74.5	88	97.5		40	54.8	97.5	152	260.5		40	75	117	174.5	259		40	32.5	34.5	47	86
		40	43.1	57.5	69.5	91.5		40	60	120	147.5	252		40	78.2	115.5	174	274		40	38	44	41.5	56
		40	58	61.5	87.5	98.5		40	46	102	136.5	251		40	79	113.5	184.5	239		40	35	43	50	68.5
		40	66.2	68	98	101.5	MEAN	40	65.6667	96.3333	136.278	250.889	MEAN	40	75.8667	118.056	175.333	264.056	MEAN	40	41.5	43.1111	49.9444	72.4444
	MEAN	40	55	68.5	85.3889	98.2778	SD	0	12.5033	10.0623	9.05577	8.93301	SD	0	6.62665	4.44722	12.0026	12.7364	SD	0	9.36082	5.09152	7.84396	9.4553
	SD	0	7	8.93728	8.3807	6.63377	SEM	0	7.2188	3.3541	3.01859	2.97767	SEM	0	3.8259	1.48241	4.00087	4.24546	SEM	0	5.40447	1.69717	2.61465	3.15177
	SEM	0	4.04145	2.97909	2.79357	2.21126
