# Supplementary material for: Regulation of localization and function of the transcriptional co-activator YAP by angiomotin
Source: eLife. 2017 May 3;6:e23966. doi: 10.7554/eLife.23966 (PMC5415356; doi:10.7554/eLife.23966)
Supplement: Figure 6—figure supplement 1—source data 1. — DOI: http://dx.doi.org/10.7554/eLife.23966.018 [file elife-23966-fig6-figsupp1-data1.xls]

## Sheet: HepG2 cells
Initial density 10 x 104 cells			HEPG2+pcDNA	0	24	48	72	96	HEPG2+Amot130	0	24	48	72	96	HEPG2+S176A	0	24	48	72	96	HEPG2+S176E	0	24	48	72	96
					47.5	157.5	397.5	420			160	242.5	340	682.5			332.5	587.5	667.5	910			30	95	230	180
					120	30	355	435			257.5	310	390	532.5			245	525	670	962.5			45	102.5	125	142.5
					155	182.5	425	492.5			272.5	380	345	625			277.5	507.5	701	867.5			112.5	165	115	270
					195	120	200	360			140	340	472.5	722.5			180	470	617.5	872.5			72.5	242.5	165	330
					107.5	247.5	307.5	395			205	257.5	417.5	687.5			240	407.5	785	817.5			162.5	70	112.5	227.5
					77.5	265	407.5	337.5			160	435	385	620			172.5	567.5	702.5	895			225	92.5	205	255
					72.5	222.5	365	502.5			190	385	435	582.5			207.5	487.5	862.5	802.5			260	137.5	147.5	182.5
					105	152.5	420	455			155	457.5	510	622.5			207.5	545	870	892.5			95	152.5	187.5	222.5
					132.5	192.5	342.5	437.5			132.5	395	467.5	645			202.5	547.5	727.5	840			107.5	122.5	120	120
			MEAN	100	112.5	174.444	357.778	426.111	MEAN	100	185.833	355.833	418.056	635.556	MEAN	100	229.444	516.111	733.722	873.333	MEAN	100	123.333	131.111	156.389	214.444
			SD	0	45	71.4447	70.848	55.3555	SD		50.3271	74.5298	58.5872	57.5649	SD		50.818	55.2849	87.908	49.2602	SD		78.3821	51.8126	43.0862	65.7858
			SEM	0	15	23.8149	23.616	18.4518	SEM		16.7757	24.8433	19.5291	19.1883	SEM		16.9393	18.4283	29.3027	16.4201	SEM	0	26.1274	17.2709	14.3621	21.9286
