# Supplementary material for: Regulation of localization and function of the transcriptional co-activator YAP by angiomotin
Source: eLife. 2017 May 3;6:e23966. doi: 10.7554/eLife.23966 (PMC5415356; doi:10.7554/eLife.23966)
Supplement: Figure 6—figure supplement 1—source data 2. — DOI: http://dx.doi.org/10.7554/eLife.23966.019 [file elife-23966-fig6-figsupp1-data2.xlsx]

## Sheet: hSCells
hSC+empty vector		0	24	48	72	96	hSC+Amot130	0	24	48	72	96	hSC+S176A	0	24	48	72	96	hSC+S176E	0	24	48	72	96
			19.5	27	41	48.5			15	37	62.5	104			38	49.5	31	114			7.5	4.5	8	23
			14.5	28.5	40	48			21.5	38.5	61	96			22	52.5	72.5	138			8	12.5	10	18.5
			9	26.5	43.5	41			20	35.5	71.5	108.5			15.5	59	94.5	106			11	12	18	28.5
			6	31.5	33	49			18.5	44.5	64.5	94			21	47.5	86.5	97			8.5	15.5	20	25.5
			12	16.5	42.5	42.5			19.5	46.5	61.5	83.5			21	45.5	83.5	86.5			9.5	8	19	24
			10.5	22.5	38.5	53			10.5	37	75.5	96.5			27.5	51.5	76.5	76.5			10.5	11	7	24
			11.5	23.5	47	26			11	37.5	60	84.5			16.5	54	89	84			14	22.5	20.5	16.5
			15.5	20.5	26	50.5			12.5	33	62.5	73.5			16	43	68	79.5			9.5	16.5	21	25.5
			8.5	18	24.5	53.5			11	29.5	61	94			19	49	92	97			10	8.5	17.5	30.5
MEAN		5	11.8889	23.8333	37.3333	45.7778	MEAN	5	15.5	37.6667	64.4444	92.7222	MEAN	5	21.8333	50.1667	77.0556	97.6111	MEAN	5	9.83333	12.3333	15.6667	24
SD		0	4.09861	4.98121	7.84219	8.5261	SD	0	4.41588	5.23808	5.38194	10.7619	SD	0	7.11952	4.7697	19.4462	19.5365	SD	0	1.93649	5.33268	5.66238	4.3946
SEM		0	1.3662	2.87591	2.61406	2.84203	SEM	0	1.47196	1.74603	1.79398	3.58731	SEM	0	2.37317	1.5899	6.48205	6.51216	SEM	0	0.645497	1.77756	1.88746	1.46487
