# Supplementary material for: Regulation of localization and function of the transcriptional co-activator YAP by angiomotin
Source: eLife. 2017 May 3;6:e23966. doi: 10.7554/eLife.23966 (PMC5415356; doi:10.7554/eLife.23966)
Supplement: Figure 6—figure supplement 2—source data 1. — Cells treated as described in Figure 6—figure supplement 2A. DOI: http://dx.doi.org/10.7554/eLife.23966.021 [file elife-23966-fig6-figsupp2-data1.xlsx]

## Sheet: BrdU analysis siYAP 
Means of n=9 showed
		48h			72h			96h
	pcDNA	Amot	S176A	pcDNA	Amot	S176A	pcDNA	Amot	S176A
siCtr	0.320644	0.347967	0.307911	0.407733	0.602511	0.697678	0.5765	0.710944	0.793667
siYAP Ambion	0.419533	0.417878	0.352656	0.4584	0.536189	0.410089	0.563	0.383911	0.409233
siYAP Qiagen	0.3232	0.410178	0.274311	0.3406	0.376767	0.457233	0.535	0.400533	0.454022
	SD
		48h			72h			96h
	pcDNA	Amot	S176A	pcDNA	Amot	S176A	pcDNA	Amot	S176A
siCtr	0.0540279	0.0719789	0.0820946	0.0751807	0.120168	0.0906136	0.0667309	0.0999873	0.0608678
siYAP Ambion	0.0432153	0.0633438	0.0730352	0.0979881	0.110189	0.088701	0.0208847	0.0816792	0.0717122
siYAP Qiagen	0.032242	0.0381341	0.0926474	0.0606033	0.0631964	0.0860559	0.0776885	0.0857596	0.0437266
										SD	pcDNa		Amot			S176A
	siCtr	siYAP	siYAP Qiagen	siCtr	siYAP	siYAP Qiagen	siCtr	siYAP	siYAP Qiagen	siCtr	siYAP	siYAP Qiagen	siCtr	siYAP	siYAP Qiagen	siCtr	siYAP	siYAP Qiagen
	pcDNA			Amot			S176A			0.0540279	0.0432153		0.0719789	0.0633438		0.0620946	0.0730352
	0.320644	0.419533		0.347967	0.417878		0.307911	0.352656		0.0751807	0.0679881		0.0401677	0.0201892		0.0506136	0.058701
	0.407733	0.4584		0.602511	0.536189		0.697678	0.410089		0.0667309	0.0208847		0.0399873	0.0516792		0.0608678	0.0417122
	0.5765	0.563		0.710944	0.383911		0.793667	0.409233
											siCtr	siYAP	siYAP Qiagen	siCtr	siYAP	siYAP Qiagen	siCtr	siYAP	siYAP Qiagen	SD	pcDNa		Amot			S176A
											pcDNA			Amot			S176A			siCtr	siYAP	siYAP Qiagen	siCtr	siYAP	siYAP Qiagen	siCtr	siYAP	siYAP Qiagen
											0.320644	0.419533	0.3232	0.347967	0.417878	0.410178	0.307911	0.352656	0.274311	0.0540279	0.0432153	0.032242	0.0419789	0.0433438	0.0381341	0.0320946	0.0530352	0.0626474
											0.407733	0.4584	0.3406	0.602511	0.536189	0.376767	0.697678	0.410089	0.457233	0.0751807	0.0679881	0.0606033	0.0401677	0.0501892	0.0331964	0.0506136	0.058701	0.0560559
											0.5765	0.563	0.535	0.710944	0.383911	0.400533	0.793667	0.409233	0.454022	0.0667309	0.0208847	0.0576885	0.0299873	0.0516792	0.0557596	0.0608678	0.0417122	0.0437266
										48h	72h	96h
	siCtr	siYAPAmbion	siYAP Qiagen	siCtr	siYAP	siYAP Qiagen	siCtr	siYAP	siYAP Qiagen	SD	pcDNa		Amot			S176A
	pcDNA			Amot			S176A			siCtr	siYAP	siYAP Qiagen	siCtr	siYAP	siYAP Qiagen	siCtr	siYAP	siYAP Qiagen
	0.320644	0.419533	0.3232	0.347967	0.417878	0.410178	0.307911	0.352656	0.274311	0.0540279	0.0432153	0.032242	0.0419789	0.0433438	0.0381341	0.0320946	0.0530352	0.0626474
	0.407733	0.4584	0.3406	0.602511	0.536189	0.376767	0.697678	0.410089	0.457233	0.0751807	0.0679881	0.0606033	0.0401677	0.0501892	0.0331964	0.0506136	0.058701	0.0560559
	0.5765	0.563	0.535	0.710944	0.383911	0.400533	0.793667	0.409233	0.454022	0.0667309	0.0208847	0.0576885	0.0599873	0.0516792	0.0557596	0.0608678	0.0417122	0.0437266
Normalization calculated on Sheet 5
		siYAP Qiagen
		siCtr	siYAP	siYAP Qiagen	siCtr	siYAP	siYAP Qiagen	siCtr	siYAP	siYAP Qiagen		siYAP Ambion
		pcDNA			Amot			S176A				pcDNA		Amot		S176A
	48	1		1.00797	1.08521		1.27923	0.960288		0.855499		siCtr	siYAP	siCtr	siYAP	siCtr	siYAP
	72	1.27161		1.06224	1.87906		1.17503	2.37586		1.42598		1	1.30841	1.08521	1.30324	0.960288	1.09983
	96	1.79794		1.66851	2.51724		1.24915	2.97522		1.41597		1.27161	1.42962	1.87906	1.67222	2.17586	1.27895
												1.79794	1.75584	2.21724	1.19731	2.47522	1.27628
		Figure 6B													Figure 6 supplement 2

## Sheet: Raw data 48h after transfection
Ambion - 293 shAmot cells
siControl 48h										MEDIUM	SD
pcDNA	0.281	0.2776	0.2968	0.2935	0.3225	0.3308	0.3209	0.3067	0.456	0.320644	0.0540279
Amot	0.284	0.3392	0.3124	0.2768	0.3032	0.3066	0.4028	0.4851	0.4216	0.347967	0.0719789
S176A	0.2381	0.2906	0.2099	0.2882	0.3139	0.313	0.2693	0.4955	0.3527	0.307911	0.0820946
pcDNA	0.3649	0.3355	0.472	0.4292	0.4503	0.4267	0.4512	0.4264	0.4196	0.419533	0.0432153
Amot	0.4211	0.382	0.3972	0.3857	0.3608	0.3282	0.4905	0.501	0.4944	0.417878	0.0633438
S176A	0.3072	0.3453	0.2908	0.3076	0.2662	0.3241	0.4272	0.4729	0.4326	0.352656	0.0730352

## Sheet: Raw data 72h after transfection
Ambion - 293 shAmot cells
siControl 72h										MEDIUM	SD
pcDNA	0.4128	0.4527	0.4181	0.422	0.4893	0.5181	0.3082	0.3152	0.3332	0.407733	0.0751807
Amot	0.5953	0.53	0.6304	0.6987	0.6277	0.6263	0.6201	0.5959	0.5382	0.606956	0.0510534
S176A	0.7473	0.672	0.6773	0.632	0.7184	0.8789	0.6668	0.6634	0.623	0.697678	0.0781238
siYAP 72h
pcDNA	0.5115	0.5569	0.4536	0.5629	0.5773	0.405	0.3891	0.3562	0.3131	0.4584	0.0979881
Amot	0.5163	0.589	0.5659	0.5405	0.5631	0.5034	0.5531	0.4955	0.4989	0.536189	0.0339435
S176A	0.3111	0.4167	0.4013	0.492	0.575	0.4731	0.3247	0.3371	0.3598	0.410089	0.088701

## Sheet: Raw data 96h after transfection
Ambion - Raw data 96h after transfection										MEDIUM	SD
pcDNA	0.5474	0.5304	0.6082	0.6389	0.5806	0.6148	0.5613	0.4417	0.6652	0.5765	0.0667309
Amot	0.7719	0.7178	0.6158	0.7882	0.8564	0.5519	0.7203	0.6056	0.7706	0.710944	0.0999873
S176A	0.7194	0.7828	0.8111	0.7564	0.7343	0.8395	0.7439	0.8726	0.883	0.793667	0.0608678
siYAP 96h
pcDNA	0.5143	0.5575	0.5404	0.5247	0.5358	0.5498	0.6127	0.5991	0.6292	0.562611	0.0410001
Amot	0.4713	0.364	0.4598	0.3956	0.4539	0.3345	0.3789	0.205	0.3922	0.383911	0.0816792
S176A	0.397	0.4502	0.5376	0.3618	0.4479	0.3771	0.2915	0.4558	0.3642	0.409233	0.0717122

## Sheet: Normalization to siRNA control
siCtr	siYAP	siYAP Qiagen	siCtr	siYAP	siYAP Qiagen	siCtr	siYAP	siYAP Qiagen
pcDNA			Amot			S176A
0.320644	0.419533	0.3232	0.347967	0.417878	0.410178	0.307911	0.352656	0.274311
0.407733	0.4584	0.3406	0.602511	0.536189	0.376767	0.697678	0.410089	0.457233
0.5765	0.563	0.535	0.710944	0.383911	0.400533	0.793667	0.409233	0.454022
siCtr	siYAP	siYAP Qiagen	siCtr	siYAP	siYAP Qiagen	siCtr	siYAP	siYAP Qiagen
pcDNA			Amot			S176A
1	1.30841	1.00797	1.08521	1.30324	1.27923	0.960288	1.09983	0.855499
1.27161	1.42962	1.06224	1.87906	1.67222	1.17503	2.17586	1.27895	1.42598
1.79794	1.75584	1.66851	2.21724	1.19731	1.24915	2.47522	1.27628	1.41597
	All experiments were normalized to compare w/ incorporation of BrdU by SiRNA control, where that experiment = 1
