# Supplementary material for: Regulation of localization and function of the transcriptional co-activator YAP by angiomotin
Source: eLife. 2017 May 3;6:e23966. doi: 10.7554/eLife.23966 (PMC5415356; doi:10.7554/eLife.23966)
Supplement: Figure 6—figure supplement 2—source data 2. — Cells treated as described in Figure 6—figure supplement 2B. DOI: http://dx.doi.org/10.7554/eLife.23966.022 [file elife-23966-fig6-figsupp2-data2.xlsx]

## Sheet: Luciferase assay - HIP reporter
	Firefly
						Renilla					Ratio
															MEAN	Mean * 100	SD	SEM
293 cells - Renilla+Hip+PcDna		21.191	9.632	9.632		1345.81	1259.84	1230.54			0.0157459	0.0076454	0.00782747		0.0104063	1.04063	0.462519	0.00231259
		21.343	27.163	19.402		2156.55	1982.64	1938.19			0.0098968	0.0137004	0.0100103		0.0112025	1.12025	0.0216399	0.00108199
		34.924	21.343	23.283		2371.05	1990.37	2150.76			0.0147293	0.0107231	0.0108255		0.0120926	1.20926	0.2284	0.001142
										MEAN	0.0134574	0.0106897	0.00955444		0.0112338	1.12338	0.220581	0.11029
293 cells - Renilla+Hip+YAP		13.485	13.485	14.926		1034.08	985.602	564.112			0.0130405	0.013682	0.0264593		0.0177273	1.77273	0.0756895	0.00378447
		32.386	25.223	34.924		2776.86	1980.71	2007.76			0.0116628	0.0127343	0.0173945		0.0139306	1.39306	0.304733	0.00152366
		31.044	19.402	46.565		2094.72	1449.3	1949.79			0.0148201	0.0133872	0.0238821		0.0173631	1.73631	0.0569086	0.00284543
										MEAN	0.0131745	0.0132678	0.0225786		0.0163403	1.63403	0.145777	0.00271786
shAmot - Renilla+Hip+PcDna		9.632	5.779	9.632		1113.32	1142.62	1253.98			0.00865164	0.00505767	0.00768113		0.00713015	0.713015	0.185926	0.000929629
		19.103	9.701	19.402		2357.49	1412.58	2438.68			0.0081031	0.00686757	0.00795593		0.0076422	0.76422	0.0674874	0.000337437
		7.761	5.821	9.701		1484.08	1435.77	1781.67			0.0052295	0.00405427	0.00544489		0.00490955	0.490955	0.0748487	0.000374244
										MEAN	0.00732808	0.0053265	0.00702732		0.00656063	0.656063	0.109421	0.000547103
shAmot - Renilla+Hip+YAP		15.411	13.485	3.853		1205.14	1240.31	2162.52			0.0127877	0.0108723	0.023708		0.0157893	0.578935	0.069243	0.00346215
		18.805	17.462	11.343		1391.33	948.807	995.185			0.0135159	0.0184042	0.0214463		0.0177888	0.778877	0.0400085	0.00200042
		9.701	17.462	15.522		825.134	970.063	823.201			0.0117569	0.0180009	0.0188557		0.0162045	0.620448	0.0387537	0.00193769
										MEAN	0.0126868	0.0157591	0.0213366		0.0165942	0.65942	0.0493351	0.00246675
Renilla+Hip+pcDNA+Amot		13.485	9.632	7.706		1427.86	1173.88	1230.54			0.00944418	0.00820527	0.0062623		0.00797058	0.797058	0.160387	0.000801935
		7.163	11.641	17.462		3555.61	2508.25	3058.99			0.00201456	0.00464108	0.00570843		0.00412136	0.412136	0.190099	0.000950493
		7.761	13.582	5.821		2125.64	2206.8	2568.16			0.00365114	0.00615462	0.00226661		0.00402412	0.402412	0.197066	0.000985329
										MEAN	0.00503663	0.00633366	0.00474578		0.00537202	0.537202	0.182517	0.000912586
Renilla+Hip+YAP+Amot		13.485	7.706	7.706		1463.03	1168.02	1265.7			0.00921718	0.0065975	0.00608831		0.00730099	0.730099	0.0867888	0.000839441
		44.028	48.506	36.864		1806.79	1719.83	1683.12			0.0243681	0.0282039	0.0219022		0.0248247	2.48247	0.131756	0.00158778
		22.984	13.582	12.984		2001.96	1679.25	1955.59			0.0114807	0.00808812	0.00663944		0.0087361	0.87361	0.0948484	0.00124242
										MEAN	0.015022	0.0142965	0.0115433		0.0136206	1.36206	0.104464	0.00122321
Renilla+Hip+pcDNA+S176A		3.853	1.926	11.558		1621.28	1160.2	1125.04			0.00237652	0.00166005	0.0102734		0.00477	0.477	0.00477956	0.00238978
		15.522	25.223	25.223		3704.41	3437.74	4471.57			0.00419015	0.0073371	0.00564075		0.00572266	0.572266	0.157507	0.000787537
		9.701	29.103	15.522		2867.68	2626.13	2473.47			0.00338288	0.0110821	0.0062754		0.00691346	0.691346	0.388907	0.00194453
										MEAN	0.00331651	0.00669308	0.00739653		0.00580204	0.580204	0.183731	0.00170728
Renilla+Hip+YAP+S176A		7.706	5.779	7.706		1144.58	1584.16	1289.15			0.00673263	0.00364799	0.00597759		0.00545274	0.545274	0.16079	0.000803951
		48.207	43.43	58.207		2774.92	3393.29	3203.91			0.0173724	0.0127988	0.0181675		0.0161129	1.61129	0.289748	0.00144874
		30.446	14.924	32.386		3173.95	2423.23	2297.62			0.00959247	0.00615873	0.0140955		0.00994889	0.994889	0.00398035	0.00199017
										MEAN	0.0112325	0.00753517	0.0127468		0.0105048	1.05048	0.151506	0.00141429
Renilla+Hip+pcDNA+S176E		3.853	13.485	3.853		1238.35	1463.03	1138.71			0.00311139	0.00921718	0.00338364		0.0052374	0.52374	0.344927	0.00172464
		17.462	9.701	15.522		2502.45	3097.63	1138.71			0.00697795	0.00313175	0.0136312		0.00791362	0.791362	0.531189	0.00265594
		13.582	17.462	11.641		2301.49	2361.39	2664.78			0.00590141	0.0073948	0.00436847		0.00588823	0.588823	0.151321	0.000756603
										MEAN	0.00533025	0.00658124	0.00712777		0.00634642	0.634642	0.342479	0.00171239
Renilla+Hip+YAP+S176E		6.789	9.632	5.779		1089.87	1359.48	1255.94			0.00622918	0.00708505	0.00460135		0.00597186	0.597186	0.126168	0.000630842
		19.402	15.522	11.641		1945.92	1812.59	1255.94			0.00997058	0.00856344	0.00926878		0.0092676	0.92676	0.0703572	0.000351786
		25.223	5.821	17.462		1665.73	1172.96	1862.83			0.0151423	0.00496264	0.0093739		0.00982629	0.982629	0.00510491	0.00255245
										MEAN	0.0104474	0.00687038	0.00774801		0.00835525	0.835525	0.0672102	0.00117836

## Sheet: Luciferase assay - HOP reporter
	Firefly
						Renilla					Ratio
															MEAN	SD	SEM
293 cells - Renilla+HOP+PcDna		85.528	99.135	71.922		2942.64	2648.55	2843.31			0.0290651	0.0374299	0.0252952		0.0305967	0.00621067	0.00310534
		2981.4	3502.95	3211.03		2244.62	2301.03	2024.83			1.32824	1.52234	1.58583		1.4788	0.1342	0.0671002
		4324.19	4512.96	3909.68		2637.53	2762.01	2168.76			1.63949	1.63394	1.80272		1.69205	0.0958847	0.0479424
										MEAN	0.99893	1.06457	1.13795		1.06715	0.0787653	0.0393826
293 cells - Renilla+HOP+YAP		450.967	995.238	933.036		1455.74	1763.46	2607.65			0.309786	0.564368	0.357807		0.410654	0.135268	0.0676341
		22837.3	18589	14564.5		2369.11	2295.2	2034.55			9.63961	8.09908	7.15856		8.29908	1.25256	0.626278
		19143.6	21243.4	20712.1		2620.02	2894.28	2655.03			7.30666	7.3398	7.80108		7.48251	0.276387	0.138194
										MEAN	5.75202	5.33442	5.10582		5.39742	0.554737	0.277369
shAmot - Renilla+HOP+PcDna		151.618	159.394	141.899		1496.64	2317.46	1204.5			0.101306	0.0687797	0.117808		0.0959644	0.0249466	0.0124733
		5581.36	5507.41	4602.48		2458.58	1863.39	1561.9			2.27015	2.95559	2.94672		2.72416	0.393201	0.196601
		5672.83	5215.5	6104.86		1824.48	1530.78	1713.62			3.10928	3.40709	3.56256		3.35964	0.230336	0.115168
										MEAN	1.82691	2.14382	2.20903		2.05992	0.216161	0.108081
shAmot - Renilla+HOP+YAP		384.217	399.563	219.652		2699.19	2185.02	3124.65			0.142346	0.182865	0.0702966		0.131836	0.0570152	0.0285076
		10170.2	10584.7	11742.7		3291.53	3240.96	3217.62			3.08981	3.26593	3.64949		3.33508	0.286172	0.143086
		13194.4	12577.5	10789.1		3309.04	2256.52	3151.49			3.98739	5.57385	3.42349		4.32824	1.11497	0.557485
										MEAN	2.40652	3.00755	2.38109		2.59839	0.486052	0.243026
Renilla+HOP+pcDNA+Amot		266.09	165.225	118.573		2177.23	2438.21	1225.92			0.122215	0.0677649	0.0967216		0.0955671	0.0272433	0.0136217
		2683.65	2273.02	2685.59		3195.77	2797.03	2740.62			0.839751	0.812657	0.979922		0.877443	0.0897772	0.0448886
		2232.16	2677.81	2134.85		1910.07	2073.46	2155.15			1.16863	1.29147	0.990582		1.15023	0.151286	0.0756431
										MEAN	0.710197	0.723964	0.689075		0.707746	0.0894356	0.0447178
Renilla+HOP+YAP+Amot		1207.99	1446.21	2110.99		3072.06	3222.03	2280.45			0.393218	0.44885	0.92569		0.589253	0.292688	0.146344
		29420.9	23290.7	16506.7		2371.05	1785.58	1437.41			9.40835	11.0437	11.4836		10.3119	0.784545	0.392273
		17865	18806.9	21774.7		1439.36	1466.59	1614.42			9.41179	12.8236	11.4877		10.9077	0.542845	0.271422
										MEAN	6.40445	8.10539	7.96564		7.26961	0.540026	0.270013
Renilla+HOP+pcDNA+S176A		134.124	322.675	206.045		2128.54	3362.25	1151.91			0.0630122	0.0959699	0.178872		0.112618	0.0596972	0.0298486
		5497.68	5363.4	5077.33		4115.79	3444.74	3380.55			1.33575	1.55698	1.50192		1.46489	0.115172	0.0575858
		5408.16	5853.81	5581.36		3283.3	3219.11	3151.03			1.64717	1.81846	1.77128		1.74564	0.0884745	0.0442372
										MEAN	1.01531	1.15714	1.15069		1.10771	0.0877811	0.0438906
Renilla+HOP+YAP+S176A		2383.32	1539.51	520.945		2444.05	1159.7	2095.43			0.975154	1.3275	0.24861		0.850422	0.550155	0.275078
		38279.4	35486.8	36950.3		2404.12	2551.95	2631.69			15.9224	13.9058	14.0405		14.6229	1.12744	0.56372
		39846	42609.5	55140.3		2767.85	2905.95	3308.58			14.396	14.6628	16.6658		15.2416	1.24065	0.620324
										MEAN	10.4312	9.96537	10.3183		10.2383	0.972748	0.486374
Renilla+HOP+pcDNA+S176E		64.146	69.978	68.034		1021.42	946.742	1142.17			0.0628006	0.0739145	0.0595654		0.0654268	0.00752647	0.00376323
		2502.66	2236.05	2265.24		2750.34	2762.01	2614.19			0.909945	0.809572	0.866517		0.862011	0.0503381	0.025169
		2708.95	2115.39	1874.08		2832.04	2606.41	3250.23			0.956536	0.811612	0.576598		0.781582	0.191741	0.0958704
										MEAN	0.643094	0.565033	0.500894		0.569673	0.0832018	0.0416009
Renilla+HOP+YAP+S176E		701.721	538.439	874.721		2107.12	2956.48	2149.97			0.333024	0.182122	0.406854		0.307333	0.114548	0.0572738
		14280.3	13723.8	14083.8		1805.04	1832.27	1931.46			5.9114	5.49005	4.29177		5.56441	0.316435	0.158218
		16948.4	15119.1	20356		2038.44	1764.19	2028.72			4.31439	5.57001	3.03393		4.30611	0.927827	0.463914
										MEAN	3.5196	3.74739	2.57752		3.39262	0.452937	0.226468

## Sheet: Luciferase assay-GTIIC reporter
	Firefly
						Renilla					Ratio
															MEAN	Mean * 100	SD	SEM
293 cells - Renilla+GTIIC+PcDna		19.723	12.889	22.889	13.806	2087.03	908.794	3061.32	1777.14		0.00945025	0.0141825	0.00747684	0.00776864	0.00971957	0.971957	0.309981	0.00154991
		59.468	94.352	72.73	31.7	2286.56	2891.3	2559.29	1057.31		0.0260077	0.032633	0.0284181	0.0299817	0.0292601	2.92601	0.277998	0.00138999
		50.719	74.417	78.367	58.367	1467.19	1642.94	2020.1	2946.23		0.0345688	0.0452951	0.0387936	0.0198107	0.034617	3.4617	0.608119	0.00540596
										MEAN	0.0233422	0.0307036	0.0248962	0.019187	0.0245322	2.45322	0.182066	0.0910332
293 cells - Renilla+GTIIC+YAP		217.751	189.889	142.379	213.812	3122.64	2885.06	1083.08	857.364		0.069733	0.0658181	0.131458	0.249383	0.129098	12.9098	0.856399	0.04282
		265.365	212.292	139.562	176.91	2047.43	1936.76	1320.15	1719.36		0.129609	0.109612	0.105716	0.102893	0.111958	11.1958	0.120858	0.00604289
		178.995	122.819	175.045	158.869	1885.82	1988.51	2071.44	1986.53		0.0949161	0.0617644	0.0845039	0.079973	0.0802893	8.02893	0.138441	0.00692204
										MEAN	0.098086	0.0790649	0.107226	0.144083	0.107115	10.7115	0.371899	0.018595
shAmot - Renilla+GTIIC+PcDna		49.894	84.808	86.781	39.446	1222.45	1757.6	749.688	1391.66		0.0408149	0.0482522	0.115756	0.0283446	0.058292	5.8292	0.3918	0.01959
		44.695	53.322	34.18	53.073	1324.11	1928.85	1470.35	353.754		0.0337548	0.0276445	0.0232461	0.150028	0.0586683	5.86683	0.610587	0.0305293
		7.9	13.447	19.749	13.824	290.279	300.152	304.101	310.025		0.0272152	0.0448006	0.0649422	0.04459	0.045387	4.5387	0.154229	0.00771147
										MEAN	0.0339283	0.0402324	0.0679815	0.0743208	0.0541158	5.41158	0.385539	0.0192769
shAmot - Renilla+GTIIC+YAP		42.005	118.337	59.169	31.557	1000.9	848.591	541.991	1371.88		0.0419671	0.139451	0.10917	0.0230028	0.0783977	7.83977	0.549855	0.0274928
		135.631	124.086	109.734	21.622	1883.39	3393.27	982.211	1328.06		0.0720141	0.0365682	0.111721	0.0162809	0.0591462	5.91462	0.419402	0.0209701
		102.066	78.493	76.267	68.241	1737.72	1524.46	1769.32	1704.15		0.0587355	0.0514892	0.0431053	0.0400439	0.0483435	4.83435	0.00845006	0.00422503
										MEAN	0.0575722	0.0758362	0.0879988	0.0264425	0.0619624	6.19624	0.325902	0.0175626
Renilla+GTIIC+pcDNA+Amot		37.473	55.224	43.39	23.667	1805.98	1378.71	1517.18	607.267		0.0207494	0.0400547	0.0285991	0.038973	0.0320941	3.20941	0.0915799	0.004579
		57.004	43.245	37.348	21.622	2881.42	3671.93	4533.59	5197.62		0.0197833	0.0117772	0.00823807	0.00415998	0.0109896	1.09896	0.0663738	0.00331869
		23.699	37.523	27.648	21.724	1994.43	2140.56	1941.12	2766.53		0.0118826	0.0175295	0.0142434	0.00785243	0.012877	1.2877	0.0407219	0.0020361
										MEAN	0.0174718	0.0231205	0.0170269	0.0169951	0.0186536	1.86536	0.0662252	0.00331126
Renilla+GTIIC+YAP+Amot		293.871	252.453	274.148	181.45	2525.09	1428.16	1920.7	959.363		0.11638	0.176767	0.142733	0.189136	0.156254	15.6254	0.330391	0.0165195
		186.738	176.91	149.391	243.743	2142.29	1741.1	1666	2316.2		0.0871676	0.101608	0.0896703	0.105234	0.0959199	9.59199	0.188462	0.00442312
		207.362	124.417	142.191	213.287	2308.41	1729.82	1911.49	2796.15		0.0898291	0.0719247	0.0743873	0.0762787	0.0781049	7.81049	0.080168	0.0040084
										MEAN	0.0977923	0.116767	0.102264	0.12355	0.110093	11.0093	0.199674	0.00831702
Renilla+GTIIC+pcDNA+S176A		88.753	108.476	88.753	90.725	2047.3	1649.71	2292.58	2377.64		0.0433512	0.0657546	0.0387131	0.0381576	0.0464941	4.64941	0.130497	0.00652486
		43.245	27.519	39.313	43.245	1946.64	3450.59	1122.53	5243.07		0.0222152	0.00797517	0.0350219	0.00824803	0.0183651	1.83651	0.129432	0.00647159
		49.372	75.045	41.472	59.246	2699.39	2276.81	2780.36	2093.17		0.01829	0.0329606	0.0149161	0.0283045	0.0236178	2.36178	0.0843322	0.00421661
										MEAN	0.0279522	0.0355635	0.0295504	0.0249034	0.0294923	2.94923	0.114754	0.00573769
Renilla+GTIIC+YAP+S176A		427.986	524.628	532.517	607.464	2553.69	3010.62	3024.47	3071.94		0.167595	0.174259	0.17607	0.197746	0.178918	17.8918	0.130705	0.00653527
		341.777	329.983	263.399	249.391	2758.89	2752.96	2411.06	1573.12		0.123882	0.119865	0.109246	0.158533	0.127882	12.7882	0.213467	0.0106733
		163.915	195.513	209.337	357.453	1619.24	2073.42	2584.86	3860.51		0.10123	0.094295	0.0809858	0.0925922	0.0922756	9.22756	0.384026	0.0042013
										MEAN	0.130902	0.129473	0.122101	0.149624	0.133025	13.3025	0.242733	0.00713664	#DIV/0!	#DIV/0!
Renilla+GTIIC+pcDNA+S176E		31.557	57.196	51.279	23.667	2822.7	2253.02	3659.43	5623.65		0.0111797	0.0253864	0.0140128	0.00420848	0.0136969	1.36969	0.0881495	0.00440747
		47.176	37.348	31.451	29.485	9138.32	7577.06	5306.31	4784.57		0.00516244	0.00492909	0.00592709	0.00616251	0.00554528	0.554528	0.0592457	0.000296228
		13.824	7.9	21.724	23.699	2116.86	1688.36	1242.08	2525.62		0.00653042	0.00467911	0.0174901	0.00938343	0.00952076	0.952076	0.0565427	0.00282713
										MEAN	0.00762419	0.0116649	0.0124767	0.00658481	0.00958763	0.958763	0.0679793	0.00251028
Renilla+GTIIC+YAP+S176E		248.508	226.813	248.508	216.951	4246.91	4428.9	4385.38	3317.22		0.058515	0.0512121	0.0566674	0.0654014	0.057949	5.7949	0.585627	0.00292813
		261.434	302.713	320.404	332.198	4994.07	4899.2	4596.83	4677.85		0.0523489	0.0617883	0.0697011	0.071015	0.0637133	6.37133	0.0760279	0.0043014
		55.297	84.92	238.96	236.985	1157.16	1532.36	3242.43	3167.39		0.0222152	0.00797517	0.0350219	0.00824803	0.0183651	1.83651	0.0129432	0.00647159
										MEAN	0.0443597	0.0403252	0.0537968	0.0482215	0.0466758	4.66758	0.224866	0.00456704
