# Supplementary material for: Regulation of localization and function of the transcriptional co-activator YAP by angiomotin
Source: eLife. 2017 May 3;6:e23966. doi: 10.7554/eLife.23966 (PMC5415356; doi:10.7554/eLife.23966)
Supplement: Figure 6—figure supplement 3—source data 1. — Analysis as described in Figure 6—figure supplement 3. DOI: http://dx.doi.org/10.7554/eLife.23966.024 [file elife-23966-fig6-figsupp3-data1.xls]

## Sheet: ApoE
Ct	Sample	well	gene	mean Ct	Ct-Ct_mean (Actin)	Ct Areg (normalized)	SD +	SD -	fold amplification	mean f.a.	st dev	SEM
32.7224	pcDNA			32.6396	13.8993	13.8164	0.0828538	-0.0828538	0.944188	1.01184	0.169199	0.0690753
32.608					13.7848		-0.0315757	0.0315757	1.02213			0
32.3847					13.5615		-0.254879	0.254879	1.19324			0
32.9852					14.1621		0.345662	-0.345662	0.786947
32.7846					13.9615		0.145075	-0.145075	0.904332
32.3524					13.5293		-0.287136	0.287136	1.22022
31.2025	Amot			31.6852	12.749	13.2317	-1.06744	1.06744	2.09571	1.58885	0.543609	0.221927
31.1388					12.6852		-1.13123	1.13123	2.19045			0
31.6567					13.2031		-0.613267	0.613267	1.52972			0
32.6017					14.1481		0.331689	-0.331689	0.794606
31.4454					12.9918		-0.824601	0.824601	1.77104
32.0664					13.6128		-0.203605	0.203605	1.15157
32.3786	S176A			32.6838	12.1997	12.5049	-1.6167	1.6167	3.06673	2.50695	0.390553	0.159443
32.8695					12.6906		-1.12583	1.12583	2.18227			0
32.9344					12.7555		-1.06092	1.06092	2.08627			0
32.4986					12.3197		-1.49667	1.49667	2.82191
32.6088					12.4299		-1.38655	1.38655	2.61452
32.8126					12.6337		-1.1827	1.1827	2.27001
35.8446	S176E			35.4561	14.4168	14.0284	0.600402	-0.600402	0.65957	0.88703	0.222711	0.0909215
35.891					14.4633		0.646867	-0.646867	0.638666
35.0403					13.6125		-0.203887	0.203887	1.1518
35.0932					13.6654		-0.151	0.151	1.11034
35.2938					13.8661		0.049674	-0.049674	0.966155
35.5739					14.1462		0.329786	-0.329786	0.795654
Ct	Sample	well	gene	mean Ct
	shAmot Parental		GAPDH	#DIV/0!
18.7783	pcDNA			18.8231
18.9132
18.7783
18.9132
18.7294
18.8264
18.5122	Amot			18.4536
18.3739
18.5122
18.3739
18.4658
18.4834
20.2711	S176A			20.1789
20.0433
20.2711
20.0433
20.3265
20.1182
21.3536	S176E			21.4277
21.5581
21.3536
21.5581
21.3422
21.4009
