# Supplementary material for: Regulation of localization and function of the transcriptional co-activator YAP by angiomotin
Source: eLife. 2017 May 3;6:e23966. doi: 10.7554/eLife.23966 (PMC5415356; doi:10.7554/eLife.23966)
Supplement: Figure 6—figure supplement 3—source data 2. — Analysis as described in Figure 6—figure supplement 3. DOI: http://dx.doi.org/10.7554/eLife.23966.025 [file elife-23966-fig6-figsupp3-data2.xls]

## Sheet: Areg
Ct	Sample	well	gene	mean Ct	Ct-Ct_mean (Actin)	Ct Areg (normalized)	SD +	SD -	fold amplification	mean f.a.	st dev	SEM
23.4966	pcDNA			23.4103	4.66503	4.57871	0.0863239	-0.0863239	0.94192	1.0184	0.2119	0.086508
23.8549					5.02328		0.44457	-0.44457	0.734803			0
23.1474					4.31586		-0.262854	0.262854	1.19985			0
23.3875					4.55588		-0.0228254	0.0228254	1.01595
23.01					4.17842		-0.400291	0.400291	1.31977
23.5654					4.73379		0.155077	-0.155077	0.898084
22.6636	Amot			21.6611	4.22858	3.22613	-0.350126	0.350126	1.27467	3.30074	2.31429	0.944804
22.7187					4.28369		-0.295019	0.295019	1.2269			0
20.613					2.17797		-2.40074	2.40074	5.28075			0
20.421					1.98603		-2.59268	2.59268	6.03219
22.8117					4.37672		-0.201993	0.201993	1.15029
20.7388					2.30382		-2.27489	2.27489	4.83962
21.9113	S176A			21.8639	1.76559	1.71812	-2.81312	2.81312	7.02805	7.27464	0.448032	0.182908
21.9208					1.77504		-2.80367	2.80367	6.98212			0
21.9847					1.83892		-2.73979	2.73979	6.67973			0
21.7644					1.61865		-2.96006	2.96006	7.78158
21.831					1.68526		-2.89345	2.89345	7.43043
21.771					1.62527		-2.95344	2.95344	7.74593
25.6438	S176E			25.5988	4.20886	4.16391	-0.36985	0.36985	1.29222	1.34961	0.24513	0.100074
25.5423					4.10733		-0.471378	0.471378	1.38643
25.854					4.41905		-0.159664	0.159664	1.11703
25.6933					4.25838		-0.320328	0.320328	1.24861
25.1519					3.717		-0.861706	0.861706	1.81719
25.7078					4.27285		-0.305861	0.305861	1.23616
Ct	Sample	well	gene	mean Ct
	shAmot Parental		GAPDH	#DIV/0!
18.7783	pcDNA			18.8316
18.9132
18.7783
18.9132
18.6227
18.9837
18.5122	Amot			18.435
18.3739
18.5122
18.3739
18.2988
18.539
20.2711	S176A			20.1457
20.0433
20.2711
20.0433
20.1721
20.0735
21.3536	S176E			21.4349
21.5581
21.3536
21.5581
21.5162
21.27
