# Supplementary material for: Regulation of localization and function of the transcriptional co-activator YAP by angiomotin
Source: eLife. 2017 May 3;6:e23966. doi: 10.7554/eLife.23966 (PMC5415356; doi:10.7554/eLife.23966)
Supplement: Figure 6—figure supplement 3—source data 3. — Analysis as described in Figure 6—figure supplement 3. DOI: http://dx.doi.org/10.7554/eLife.23966.026 [file elife-23966-fig6-figsupp3-data3.xls]

## Sheet: ApoE
Ct	Sample	well	gene	mean Ct	Ct-Ct_mean (Actin)	Ct Areg (normalized)	SD +	SD -	fold amplification	mean f.a.	st dev	SEM
			ApoE
26.2615	pcDNA			26.3238	9.91933	9.98166	-0.0623294	0.0623294	1.04415	1.01725	0.191718	0.0782687
26.1586					9.8164		-0.165263	0.165263	1.12137			0
26.8757					10.5335		0.551839	-0.551839	0.68215			0
26.1088					9.76662		-0.21504	0.21504	1.16074
26.4589					10.1167		0.135055	-0.135055	0.910635
26.0796					9.7374		-0.244261	0.244261	1.18449
26.0398	Amot			26.3023	10.222	10.4846	0.240368	-0.240368	0.84653	0.719601	0.141431	0.057739
26.9371					11.1194		1.13774	-1.13774	0.454472			0
26.0878					10.27		0.28837	-0.28837	0.818826			0
26.2588					10.4411		0.459412	-0.459412	0.727283
26.324					10.5063		0.524602	-0.524602	0.695151
26.1665					10.3488		0.367091	-0.367091	0.775344
29.1845	S176A			29.2592	9.2006	9.27536	-0.781066	0.781066	1.7184	1.63721	0.14844	0.0606004
29.3314					9.34755		-0.634112	0.634112	1.55198			0
29.2833					9.29943		-0.682237	0.682237	1.60463			0
29.0663					9.08246		-0.899199	0.899199	1.86503
29.4499					9.46601		-0.51565	0.51565	1.42964
29.24					9.25609		-0.72557	0.72557	1.65355
28.4271	S176E			28.3951	10.2563	10.2243	0.274644	-0.274644	0.826655	0.855996	0.139136	0.0568022
28.2754					10.1046		0.122962	-0.122962	0.918301
28.2626					10.0918		0.110089	-0.110089	0.926531
28.8951					10.7243		0.742658	-0.742658	0.597637
28.1554					9.98457		0.00290572	-0.00290572	0.997988
28.3553					10.1845		0.202797	-0.202797	0.868865
Ct	Sample	well	gene	mean Ct
	shAmot Parental		GAPDH	#DIV/0!
16.3751	pcDNA			16.3422
16.0725
16.1974
16.7383
16.4325
16.2372
15.9942	Amot			15.8177
15.9112
15.8671
15.7266
15.8435
15.5637
20.0108	S176A			19.9839
19.7559
19.8366
20.0377
20.1827
20.0795
18.1923	S176E			18.1708
18.1084
18.2066
18.1749
18.1538
18.1887
