# Supplementary material for: Regulation of localization and function of the transcriptional co-activator YAP by angiomotin
Source: eLife. 2017 May 3;6:e23966. doi: 10.7554/eLife.23966 (PMC5415356; doi:10.7554/eLife.23966)
Supplement: Figure 6—figure supplement 3—source data 4. — Analysis as described in Figure 6—figure supplement 3. DOI: http://dx.doi.org/10.7554/eLife.23966.027 [file elife-23966-fig6-figsupp3-data4.xls]

## Sheet: Areg
Ct	Sample	well	gene	mean Ct	Ct-Ct_mean (Actin)	Ct Areg (normalized)	SD +	SD -	fold amplification	mean f.a.	st dev	SEM
26.4214	pcDNA			26.2028	10.2326	10.014	0.218613	-0.218613	0.859391	1.01339	0.17668	0.0721293
25.9152					9.72637		-0.287649	0.287649	1.22065			0
26.0736					9.88483		-0.129187	0.129187	1.09368			0
25.9923					9.80346		-0.210558	0.210558	1.15714
26.5883					10.3995		0.385461	-0.385461	0.765534
26.2262					10.0373		0.0233201	-0.0233201	0.983966
26.1487	Amot			26.1568	10.2067	10.2147	0.192644	-0.192644	0.875001	0.883503	0.18222	0.0743909
25.6432					9.70111		-0.312907	0.312907	1.24221			0
26.2668					10.3247		0.310701	-0.310701	0.80625			0
26.3337					10.3917		0.377661	-0.377661	0.769685
26.1782					10.2362		0.222139	-0.222139	0.857294
26.37					10.4279		0.413926	-0.413926	0.750578
27.159	S176A			27.1067	8.9895	8.93714	-1.02452	1.02452	2.03428	2.12838	0.315446	0.12878
26.9062					8.73668		-1.27734	1.27734	2.42391			0
27.3387					9.1692		-0.844814	0.844814	1.79603			0
27.1244					8.95489		-1.05913	1.05913	2.08368
27.2988					9.12928		-0.884734	0.884734	1.84642
26.8128					8.64331		-1.3707	1.3707	2.58597
29.353	S176E			29.5098	10.7952	10.9521	0.781207	-0.781207	0.58188	0.527449	0.0861162	0.0351568
29.6656					11.1079		1.09384	-1.09384	0.468512
29.4891					10.9313		0.917297	-0.917297	0.5295
29.6878					11.1301		1.11607	-1.11607	0.46135
29.7162					11.1585		1.14444	-1.14444	0.452364
29.1472					10.5894		0.575421	-0.575421	0.67109
Ct	Sample	well	gene	mean Ct
16.3751	pcDNA			16.1888
16.0725
16.1273
16.0957
16.2736
16.1887
15.9942	Amot			15.9421
15.9112
15.9756
15.8863
15.9563
15.9288
18.1923	S176A			18.1695
18.1084
18.3777
18.1213
18.1082
18.1092
18.9108	S176E			18.5577
18.7559
18.1264
18.4381
18.6665
18.4487
