# Supplementary material for: Regulation of localization and function of the transcriptional co-activator YAP by angiomotin
Source: eLife. 2017 May 3;6:e23966. doi: 10.7554/eLife.23966 (PMC5415356; doi:10.7554/eLife.23966)
Supplement: Figure 7—source data 1. — Analysis as described in Figure 7B. DOI: http://dx.doi.org/10.7554/eLife.23966.030 [file elife-23966-fig7-data1.xls]

## Sheet: ApoE
Ct	Sample	well	gene	mean Ct	Ct-Ct_mean (Actin)	Ct Areg (normalized)	SD +	SD -	fold amplification	mean f.a.	st dev	SEM
28.0825	pcDNA			28.0831	10.7789	10.7794	-0.000509898	0.000509898	1.00035	1.02428	0.240441	0.0981598
27.6119					10.3083		-0.471194	0.471194	1.38626			0
27.8603					10.5567		-0.222785	0.222785	1.16698			0
28.6524					11.3488		0.569354	-0.569354	0.673918
28.0642					10.7606		-0.0188166	0.0188166	1.01313
28.227					10.9234		0.143951	-0.143951	0.905037
28.5229	Amot			28.5647	11.364	11.4058	0.584532	-0.584532	0.666866	0.658807	0.138294	0.0564581
28.6168					11.4578		0.678343	-0.678343	0.624883			0
28.8148					11.6558		0.876377	-0.876377	0.544734			0
28.4965					11.3375		0.558045	-0.558045	0.679222
28.8641					11.7051		0.9257	-0.9257	0.526425
28.0734					10.9144		0.134936	-0.134936	0.91071
26.1267	S176A			26.5278	9.00731	9.40844	-1.77213	1.77213	3.41559	2.69495	0.827417	0.337792
26.1147					8.99532		-1.78412	1.78412	3.44409			0
26.098					8.9786		-1.80084	1.80084	3.48424			0
27.0208					9.90137		-0.878078	0.878078	1.83792
26.8791					9.75966		-1.01979	1.01979	2.02762
26.9278					9.8084		-0.971046	0.971046	1.96026
28.9337	S176E			28.6285	12.0007	11.6956	1.22128	-1.22128	0.428902	0.536682	0.0934616	0.0381555
28.5119					11.579		0.799533	-0.799533	0.574535
28.8347					11.9018		1.12234	-1.12234	0.459349
28.3071					11.3742		0.594746	-0.594746	0.662161
28.766					11.8331		1.05362	-1.05362	0.481758
28.4175					11.4846		0.705126	-0.705126	0.613389
Ct	Sample	well	gene	mean Ct
17.2215	pcDNA			17.3036
17.0189
17.0005
18.0793
17.0633
17.4381
16.9824	Amot			17.159
17.0471
17.0986
17.4621
17.3944
16.9693
16.9021	S176A			17.1194
16.9067
16.873
17.2559
17.4645
17.3143
16.9052	S176E			16.933
16.776
16.9565
16.5954
17.3906
16.9739
