# Supplementary material for: Regulation of localization and function of the transcriptional co-activator YAP by angiomotin
Source: eLife. 2017 May 3;6:e23966. doi: 10.7554/eLife.23966 (PMC5415356; doi:10.7554/eLife.23966)
Supplement: Figure 7—source data 2. — Analysis as described in Figure 7B. DOI: http://dx.doi.org/10.7554/eLife.23966.031 [file elife-23966-fig7-data2.xls]

## Sheet: Areg
Ct	Sample	well	gene	mean Ct	Ct-Ct_mean (Actin)	Ct Areg (normalized)	SD +	SD -	fold amplification	mean f.a.	st dev	SEM
			Areg
28.4352	pcDNA			28.6313	11.2928	11.489	-0.196117	0.196117	1.14561	1.00496	0.107977	0.0440816
28.5832					11.4409		-0.0480644	0.0480644	1.03388			0
28.7063					11.564		0.0750245	-0.0750245	0.949326			0
28.8873					11.7449		0.255987	-0.255987	0.837414
28.5174					11.3751		-0.113882	0.113882	1.08214
28.6583					11.516		0.0270509	-0.0270509	0.981424
28.3306	Amot			28.2245	11.2505	11.1444	-0.238502	0.238502	1.17977	1.27323	0.102373	0.0417935
28.1003					11.0202		-0.468766	0.468766	1.38393			0
28.251					11.1709		-0.318076	0.318076	1.24667			0
28.3779					11.2978		-0.191202	0.191202	1.14171
28.0987					11.0186		-0.470348	0.470348	1.38544
28.1885					11.1084		-0.380547	0.380547	1.30184
27.3306	S176A			27.2831	10.447	10.3995	-1.04196	1.04196	2.05903	2.15503	0.352913	0.144076
27.1003					10.2167		-1.27223	1.27223	2.41534			0
27.251					10.3674		-1.12154	1.12154	2.17579			0
27.7659					10.8823		-0.606619	0.606619	1.52269
27.0338					10.1502		-1.33879	1.33879	2.5294
27.2168					10.3332		-1.15572	1.15572	2.22796
28.7997	S176E			28.6497	11.9411	11.7911	0.452115	-0.452115	0.73097	0.822693	0.150966	0.0616315
28.9459					12.0873		0.598297	-0.598297	0.660533
28.914					12.0554		0.566463	-0.566463	0.67527
28.3646					11.506		0.017027	-0.017027	0.988267
28.3848					11.5261		0.0371836	-0.0371836	0.974556
28.4891					11.6305		0.141523	-0.141523	0.906562
Ct	Sample	well	gene	mean Ct
			GAPDH
17.2215	pcDNA			17.1423
17.0189
17.0005
17.3277
17.009
17.2763
16.9824	Amot			17.0801
17.0471
17.0986
17.2387
17.0163
17.0976
16.9021	S176A			16.8836
16.9067
16.873
16.7975
16.8273
16.995
16.9052	S176E			16.8586
16.776
16.9565
16.8099
16.8162
16.8878
